# Supplementary material for: Psychiatry and COVID-19: putting our best foot forward
Source: Br J Psychiatry. 2020 May 4:1–3. doi: 10.1192/bjp.2020.90 (PMC7256216; doi:10.1192/bjp.2020.90)
Supplement: Supplementary file 1 [file S0007125020000902sup.zip]

Archive with 2 entries (2 files):
- S0007125020000902sup001.pdf
- S0007125020000902sup002.pdf
